# Supplementary material for: Gut bacterial O-demethylation modulates systemic exposure to oral etoposide
Source: Gut Microbes. 2026 Feb 13;18(1):2628358. doi: 10.1080/19490976.2026.2628358 (PMC12915777; doi:10.1080/19490976.2026.2628358)
Supplement: Revision_Supplemental Table 1.xlsx [file KGMI_A_2628358_SM8246.xlsx]

## Sheet: Table S1
Table S1. UPLC-MS data for 35 ODM drugs
		parent drug compound									one O-demethylation (detected after incubation of a drug in cecal suspension)									two O-demethylation									three O-demethylation									four O-demethylation									five O-demethylation
	drug name (No. of potential O-demethylation (ODM) sites)	exact mass	expected m/z, [M+H]+	actual m/z, [M+H]+	standard retention time (min)	sample retention time (min)	peak area* in cecum control	drug peak area after incubation in cecum	fold change (drug/cecum)		expected m/z, [M+H]+	actual m/z, [M+H]+	ppm	retention time (min)	peak area in cecum control	drug peak area after incubation in cecum	fold change (drug/cecum)	# of detection in triplicate >10*blank		expected m/z, [M+H]+	actual m/z, [M+H]+	ppm	retention time (min)	peak area in cecum control	drug peak area after incubation in cecum	fold change (drug/cecum)	# of detection in triplicate >10*blank		expected m/z, [M+H]+	actual m/z, [M+H]+	ppm	retention time (min)	peak area in cecum control	drug peak area after incubation in cecum	fold change (drug/cecum)	# of detection in triplicate >10*blank		expected m/z, [M+H]+	actual m/z, [M+H]+	ppm	retention time (min)	peak area in cecum control	drug peak area after incubation in cecum	fold change (drug/cecum)	# of detection in triplicate >10*blank		expected m/z, [M+H]+	actual m/z, [M+H]+	ppm
22 one-ODM drugs	Agomelatine (1)	243.126	244.133	244.132	12.14	12.15	37.1	311895	8405.92		230.118	230.117	-2.8681	9.53	9.83	1393.9	141.75	3
	Amisulpride (1)	369.172	370.18	370.18	5.16	5.23	11.94	3.04059e+06	254709		356.164	356.162	-4.66078	4.17	1	924.56	924.56	3
	Anisindione (1)	252.079	253.086	253.086	13.14	13.16	1	2016.25	2016.25		239.07	239.0692 | 239.0695	-4.5 | -3.2	12.9 | 10.6	1 | 1	322 | 148	322 | 148	3
	Apixaban (1)	459.191	460.198	460.202	10.86	10.9	1.08	701114	647182		446.182	446.18	-4.66177	8.87	1	480.69	480.69	3
	Avanafil (1)	483.179	484.186	484.183	10.51	10.32	13.21	1187216	89883.8		470.17	470.167	-7.23142	8.14	14.4	479298	33294.2	3
	Bosutinib (2)	529.165	530.172	530.17	8.59	8.59	5.96	140097	23512.7		516.156	516.158	3.52606	7.45	1	3103.85	3103.85	3
	Carvedilol (1)	406.189	407.197	407.195	11.04	11.08	76.375	412463	5400.49		393.181	393.185	9.94453	10.28	68.77	29356.6	426.88	3
	Codeine (1)	299.152	300.159	300.163	3.32	3.36	115.94	2012102	17355		286.143	286.142	-1.99201	3.09	7.88	1137.23	144.41	3
	Dihydrocodeine (1)	301.168	302.175	302.177	3.17	3.15	9.22	1.60128e+06	173502		288.159	288.161	6.52417	2.81	1	587.42	587.42	3
	Diltiazem (1)	414.161	415.169	415.172	10.53	10.533	16.54	734580	44407.8		401.153	401.155	4.3375	10.525	3.5	1515.79	433.08	3
	Fostamatinib (3) (tamatinib: active compound after dephosphosphorylation of fostamatinib)	580.1483 (470.1714)	581.156	581.156	9.2	9.2	1	1831	1831		567.1399 (457.1631)	457.168	9.8	8.83	1	2136.48	2136.48	3		553.1243 (443.1475)	nd								539.1086 (429.1319)	nd
	Galantamine (1)	287.152	288.159	288.162	2.7	2.36	66.77	3.54524e+06	53095.7		274.144	274.146	6.67533	1.75	1	2816.1	2816.1	3
	Griseofulvin (2)	352.071	353.079	353.081	13.5	13.12	11.67	229059	19633.6		339.063	339.062	-4.12903	10.3 | 11.8	1 | 1	10511 | 2186	8137 | 1693	3 | 3
	Hydrocodone (1)	299.152	300.159	300.161	4.07	4.34	6.65	2.1272e+06	320080		286.144	286.144	1.15327	4.21	1.15	532.21	464.47	3
	Levomepromazine (1)	328.161	329.168	329.167	11.84	12	90	3842252	42593		315.153	315.156	9.96343	11.75	11.96	210.08	17.57	2
	Methoxsalen (1)	216.042	217.05	217.05	10.64	10.64	2.41	2749.33	1137.66		203.034	203.033	-3.39845	7.83	1	3926.54	3926.54	3
	Metoclopramide (1)	299.14	300.147	300.148	5.62	5.59	15.38	2.17629e+06	141547		286.132	286.133	5.66173	4.75	1	604.69	605.69	3
	Ranolazine (1)	427.247	428.254	428.256	9.33	9.37	78.9	2226717	28223.5		414.239	414.235	-9.02861	8.45	50.04	10511.2	210.05	3
	Simeprevir (1)	749.292	750.299	750.303	24.54	24.55	1	2284.23	2284.23		736.283	736.289	7.30697	23.11	1	50.46	50.46	2
	Tamsulosin (1)	408.172	409.179	409.183	8.99	8.62	300.79	3.4216e+06	11375.3		395.164	395.164	1.21469	7.95	331.06	8429.92	25.46	3
	cis-Tramadol (1)	263.189	264.196	264.194	6.3	6.47	336.04	1781624	5301.79		250.18	250.18	-1.03925	4.37	1.08	609.06	562.21	3
	Venlafaxine (1)	277.204	278.211	278.213	8.1	8.13	1	1.12645e+06	1.12645e+06		264.196	264.197	2.99021	8	1	1891.38	1891.38	3
11 two-ODM drugs	Alfuzosin (2)	389.206	390.214	390.214	6.75	6.79	19.56	2306729	117916		376.198	376.199	2.84691	5.85	23.65	478191	20223.1	3		362.182	362.18	-6.29241	5.25	3.4	165011	48592.2	3
	Colchicine (3)	399.168	400.175	400.176	9.53	9.39	103.6	814515	7861.8		386.16	386.159	-3.15931	7.52	5.75	50026.8	8700.32	3		372.144	372.145	1.69289	5.81	17.65	5922.48	335.63	3		358.129	nd								344.113	nd
	Donepezil (2)	379.215	380.222	380.226	9.14	9.1	92	1875228	20438		366.206	366.208	4.17797	8.03	70.67	187538	2653.83	3		352.191	352.193	7.04164	7.08	221.48	255901	1155.42	3
	Doxazosin (2)	451.186	452.193	452.194	10.45	10.06	34.69	958095	27620.8		438.177	438.174	-7.75942	9.24216	26.77	270925	10120.1	3		424.162	424.162	1.53243	8.7154	20.29	53560.9	2639.55	3
	Etoposide (2)	588.184	589.192	589.191	9.96	9.98	1	31901.3	31901.3		575.176	575.179	5.52874	8.77	1	2280.31	2280.31	3		561.16	561.16	0.0534607	7.4	1.06	1525.17	1435.45	3
	Moexipril (2)	498.237	499.244	499.245	11.36	11.45	48.33	3.20815e+06	66375.6		485.228	485.225	-6.45057	10.32	29.94	103334	3451.64	3		471.213	471.216	6.19678	8.69	23.88	317421	13295.1	3
	Prazosin (2)	383.159	384.167	384.166	7.1	7.16	1.96	285377	145725		370.151	370.154	8.96931	6.2	2.33	113013	48434.2	3		356.135	356.136	1.88131	5.58	11.5	76081.3	6615.76	3
	Rescinnamine (4)	634.289	635.296	635.301	13.17	13.43	1	115566	115566		621.281	621.279	-2.34998	12.41	1	99.85	99.85	3		607.265	607.261	-5.94469	12.74	1	121.81	121.81	3		593.249	nd								579.234	nd
	Terazosin (2)	387.191	388.198	388.201	6.2	6.29	9	2.73242e+06	303603		374.182	374.183	2.21015	5.34	1.58	354795	224081	3		360.167	360.166	-0.896807	4.76	1	115585	115585	3
	Trimethobenzamide (3)	388.2	389.207	389.21	7.09	7.09	38.27	273778	7153.7		375.191	375.193	4.37377	5.32	6.56	299145	45584	3		361.176	361.177	2.74382	4.31	1	158204	158204	3		347.16	nd
	Trimethoprim (3)	290.138	291.145	291.147	4.71	4.76	14.6	1.08299e+06	74156.5		277.13	277.1276 | 277.1279	-6.9 | -5.8	2.5 | 3.3	15 | 7	67927 | 18108	4267 | 2421	3 | 3		263.114	nd								249.098	249.1	6.74433	0.86	1	464.21	464.21	2
2 four-ODM drugs	Papaverine (4)	339.147	340.154	340.158	7.88	8	6	212836	37015		326.139	326.137	-5.79508	6.73	1	60402	60402	2		312.123	312.125	6.27957	5.74	5.92	102775	17370.4	3		298.107	298.11	8.08433	4.23	5.12	5686.5	1109.56	2		284.092	284.09	-5.77278	3.35	1	32351.7	32351.7	3
	Verapamil (4)	454.283	455.29	455.293	11.8	11.84	1.42	353550	249565		441.275	441.276	2.51544	11.01	14.54	13899.3	955.83	3		427.259	427.257	-6.17892	10.27	6.12	186045	30374.6	3		413.243	413.245	3.89601	9.08	31.29	2422.15	77.41	3		399.228	399.226	-4.35841	7.87	5.69	608.52	106.99	2
2 positive controls	Sinensetin (5)	372.121	373.128	373.128	12.92	12.93	1	858.48	858.48		359.113	nd#								345.097	345.099	4.98411	9.64	1	319.58	319.58	3		331.081	nd								317.066	nd								303.05	nd
	Tangeretin (5)	372.121	373.128	373.128	15.2	15.21	1.23	56203.2	45724.6		359.113	359.112	-2.58972	12.09	1	19933.4	19933.4	3		345.097	345.1	9.62049	10.72	4.75	58796	12378.1	3		331.081	331.084	7.76245	7.63	1	4833.08	4833.08	3		317.066	nd								303.05	nd
#nd: not detected
*No detection of peak (i.e, zero) was imputed to 1, to calculate fold changes (drug/cecum control).
[truncated: 5 more columns]
